# Supplementary material for: Clinical validation of a multiplex PCR-based detection assay using saliva or nasopharyngeal samples for SARS-Cov-2, influenza A and B
Source: Sci Rep. 2022 Mar 3;12:3480. doi: 10.1038/s41598-022-07152-0 (PMC8894395; doi:10.1038/s41598-022-07152-0)
Supplement: Supplementary file 1 — Supplementary Information. [file 41598_2022_7152_MOESM1_ESM.xlsx]

## Sheet: Sheet1
	Table 1. Result interpretation based on Ct cutoff values as per manufacturer's recommendations for FDA-EUA approved assay for the detection of SARS-CoV-2 (SARS-specific assay)
	Ct		Result Interpretation
	IC (VIC/HEX)	N(FAM), ORF1ab (ROX)
	≤ 40	Both target undetermined or >42	SARS-Cov-2 not detected
	\	Both targets ≤ 42	SARS-Cov-2 detected
	\	One of the targets ≤ 42	SARS-Cov-2 detected
	>40 or undetermined	Both target undetermined or >42	Invalid result
	Table 2. Result interpretation based on Ct cutoff values as per manufacturer's recommendations for PKamp assay for the detection of SARS-CoV-2, Influenza A and B viruses
	Ct				Result Interpretation
	Rnase P (VIC/HEX)	SARS Cov-2 (FAM)	Influenza A (ROX)	Influenza B (Cy5)	SARS Cov-2	Influenza A	Influenza B
	≤ 35	SARS-Cov-2 target undetermined or >40	Influenza A target undetermined or >40	Influenza B target undetermined or >40	SARS-Cov-2 not detected	Influenza A not detected	Influenza B not detected
	\	SARS-Cov-2 target < 40	Influenza A target < 40	Influenza B target < 40	SARS-Cov-2 detected	Influenza A detected	Influenza B detected
	>35 or undetermined	SARS-Cov-2 target undetermined or >40	Influenza A target undetermined or >40	Influenza B target undetermined or >40	Invalid result	Invalid result	Invalid result
